# Supplementary material for: Transcriptome-wide identification of walnut PP2C family genes in response to external stimulus
Source: BMC Genomics. 2022 Sep 8;23:640. doi: 10.1186/s12864-022-08856-3 (PMC9461273; doi:10.1186/s12864-022-08856-3)
Supplement: Supplementary file 2 — Additional file 2: Table S2. The list of PP2Cs domain hits. [file 12864_2022_8856_MOESM2_ESM.xlsx]

## Sheet: Sheet1
Table S2. List of JrPP2Cs domain hits
	Name	Accession	Description	Interval	E-value	Number of segments
JrPP2C01	PP2Cc	cd00143	Serine/threonine phosphatases, family 2C, catalytic domain; The protein architecture and ...	67-366	8.76e-66	5
	PP2Cc	smart00332	Serine/threonine phosphatases, family 2C, catalytic domain; The protein architecture and ...	62-364	1.04e-54
	PP2C	pfam00481	Protein phosphatase 2C; Protein phosphatase 2C is a Mn++ or Mg++ dependent protein serine ...	68-326	4.67e-36
	PTC1	COG0631	Serine/threonine protein phosphatase PrpC [Signal transduction mechanisms];	68-376	6.51e-22
	PTZ00224	PTZ00224	protein phosphatase 2C; Provisional	188-326	9.39
JrPP2C02	PP2Cc	cd00143	Serine/threonine phosphatases, family 2C, catalytic domain; The protein architecture and ...	48-294	1.76e-80	6
	PP2Cc	smart00332	Serine/threonine phosphatases, family 2C, catalytic domain; The protein architecture and ...	54-292	7.31e-73
	PP2C	pfam00481	Protein phosphatase 2C; Protein phosphatase 2C is a Mn++ or Mg++ dependent protein serine ...	58-287	1.14e-55
	PTC1	COG0631	Serine/threonine protein phosphatase PrpC [Signal transduction mechanisms];	54-297	2.88e-43
	PLN03145	PLN03145	Protein phosphatase 2c; Provisional	57-297	2e-42
	Stp1_PP2C_phos	NF033484	Stp1/IreP family PP2C-type Ser/Thr phosphatase; Many Gram-positive bacteria have a protein ...	62-293	1.65e-16
JrPP2C03	PP2Cc	cd00143	Serine/threonine phosphatases, family 2C, catalytic domain; The protein architecture and ...	1-301	5.74e-86	6
	PP2Cc	smart00332	Serine/threonine phosphatases, family 2C, catalytic domain; The protein architecture and ...	1-299	1.05e-83
	PP2C	pfam00481	Protein phosphatase 2C; Protein phosphatase 2C is a Mn++ or Mg++ dependent protein serine ...	19-294	2.02e-71
	PTC1	COG0631	Serine/threonine protein phosphatase PrpC [Signal transduction mechanisms];	1-312	1.56e-41
	PLN03145	PLN03145	Protein phosphatase 2c; Provisional	1-304	2.27e-32
	Stp1_PP2C_phos	NF033484	Stp1/IreP family PP2C-type Ser/Thr phosphatase; Many Gram-positive bacteria have a protein ...	125-300	6.61e-08
JrPP2C04	STKc_PKA_like	cd05580	Catalytic subunit of the Serine/Threonine Kinases, cAMP-dependent protein kinases; STKs ...	782-1036	1.39e-59	20
	PP2Cc	cd00143	Serine/threonine phosphatases, family 2C, catalytic domain; The protein architecture and ...	107-381	2.22e-58
	PP2Cc	smart00332	Serine/threonine phosphatases, family 2C, catalytic domain; The protein architecture and ...	90-379	2.44e-50
	PTZ00263	PTZ00263	protein kinase A catalytic subunit; Provisional	759-1036	1.52e-48
	S_TKc	smart00220	Serine/Threonine protein kinases, catalytic domain; Phosphotransferases. Serine or ...	782-1020	4.59e-37
	PP2C	pfam00481	Protein phosphatase 2C; Protein phosphatase 2C is a Mn++ or Mg++ dependent protein serine ...	122-359	3.37e-33
	PTC1	COG0631	Serine/threonine protein phosphatase PrpC [Signal transduction mechanisms];	90-389	5.33e-32
	PLN03145	PLN03145	Protein phosphatase 2c; Provisional	127-382	1.61e-24
	SPS1	COG0515	Serine/threonine protein kinase [Signal transduction mechanisms];	781-1021	4.88e-21
	Pkinase	pfam00069	Protein kinase domain;	920-1020	1.51e-20
	CAP_ED	cd00038	effector domain of the CAP family of transcription factors; members include CAP (or cAMP ...	475-584	1.61e-13
	cNMP_binding	pfam00027	Cyclic nucleotide-binding domain;	504-585	5.59e-11
	CAP_ED	cd00038	effector domain of the CAP family of transcription factors; members include CAP (or cAMP ...	601-727	1.09e-09
	Stp1_PP2C_phos	NF033484	Stp1/IreP family PP2C-type Ser/Thr phosphatase; Many Gram-positive bacteria have a protein ...	109-380	1.36e-08
	cNMP	smart00100	Cyclic nucleotide-monophosphate binding domain; Catabolite gene activator protein (CAP) is a ...	475-597	1.56e-08
	Crp	COG0664	cAMP-binding domain of CRP or a regulatory subunit of cAMP-dependent protein kinases [Signal ...	469-609	4.04e-06
	cNMP	smart00100	Cyclic nucleotide-monophosphate binding domain; Catabolite gene activator protein (CAP) is a ...	601-649	0.000155
	Crp	COG0664	cAMP-binding domain of CRP or a regulatory subunit of cAMP-dependent protein kinases [Signal ...	595-722	0.000227
	cNMP_binding	pfam00027	Cyclic nucleotide-binding domain;	619-725	0.000422
	PLN02868	PLN02868	acyl-CoA thioesterase family protein	591-720	0.0023
JrPP2C05	PP2Cc	cd00143	Serine/threonine phosphatases, family 2C, catalytic domain; The protein architecture and ...	42-282	4.23e-89	6
	PP2Cc	smart00332	Serine/threonine phosphatases, family 2C, catalytic domain; The protein architecture and ...	32-280	6.02e-81
	PP2C	pfam00481	Protein phosphatase 2C; Protein phosphatase 2C is a Mn++ or Mg++ dependent protein serine ...	66-275	1.74e-60
	PTC1	COG0631	Serine/threonine protein phosphatase PrpC [Signal transduction mechanisms];	27-283	1.31e-46
	PLN03145	PLN03145	Protein phosphatase 2c; Provisional	45-283	8.95e-42
	Stp1_PP2C_phos	NF033484	Stp1/IreP family PP2C-type Ser/Thr phosphatase; Many Gram-positive bacteria have a protein ...	50-281	5.41e-18
JrPP2C06	PP2Cc	cd00143	Serine/threonine phosphatases, family 2C, catalytic domain; The protein architecture and ...	25-159	7.32e-24	5
	PP2Cc	smart00332	Serine/threonine phosphatases, family 2C, catalytic domain; The protein architecture and ...	26-157	9.89e-20
	PP2C	pfam00481	Protein phosphatase 2C; Protein phosphatase 2C is a Mn++ or Mg++ dependent protein serine ...	25-109	4.56e-16
	PLN03145	PLN03145	Protein phosphatase 2c; Provisional	68-157	9.47e-05
	PTC1	COG0631	Serine/threonine protein phosphatase PrpC [Signal transduction mechanisms];	82-162	0.000109
JrPP2C07	PP2Cc	cd00143	Serine/threonine phosphatases, family 2C, catalytic domain; The protein architecture and ...	413-668	6.54e-81	14
	PP2Cc	smart00332	Serine/threonine phosphatases, family 2C, catalytic domain; The protein architecture and ...	402-666	5.74e-76
	PP2C	pfam00481	Protein phosphatase 2C; Protein phosphatase 2C is a Mn++ or Mg++ dependent protein serine ...	413-661	3.76e-72
	STKc_MAP3K-like	cd13999	Catalytic domain of Mitogen-Activated Protein Kinase (MAPK) Kinase Kinase-like Serine ...	57-332	1.96e-64
	S_TKc	smart00220	Serine/Threonine protein kinases, catalytic domain; Phosphotransferases. Serine or ...	51-330	8.36e-50
	PLN03145	PLN03145	Protein phosphatase 2c; Provisional	405-670	3.32e-47
	Pkinase_Tyr	pfam07714	Protein tyrosine kinase;	53-332	3.17e-42
	PTC1	COG0631	Serine/threonine protein phosphatase PrpC [Signal transduction mechanisms];	418-676	7.17e-38
	SPS1	COG0515	Serine/threonine protein kinase [Signal transduction mechanisms];	50-433	4.96e-33
	PknB_PASTA_kin	NF033483	Stk1 family PASTA domain-containing Ser/Thr kinase;	51-262	4.35e-23
	Stp1_PP2C_phos	NF033484	Stp1/IreP family PP2C-type Ser/Thr phosphatase; Many Gram-positive bacteria have a protein ...	511-666	1.08e-17
	PTZ00263	PTZ00263	protein kinase A catalytic subunit; Provisional	71-263	2.96e-14
	BREX_PglW	NF033442	BREX system serine/threonine kinase PglW; Members of this family are PglW, a predicted serine ...	92-355	6.03e-07
	BREX_PglW	NF033442	BREX system serine/threonine kinase PglW; Members of this family are PglW, a predicted serine ...	74-260	0.00117
JrPP2C08	PP2Cc	cd00143	Serine/threonine phosphatases, family 2C, catalytic domain; The protein architecture and ...	80-326	1.46e-92	6
	PP2Cc	smart00332	Serine/threonine phosphatases, family 2C, catalytic domain; The protein architecture and ...	76-324	1.47e-86
	PP2C	pfam00481	Protein phosphatase 2C; Protein phosphatase 2C is a Mn++ or Mg++ dependent protein serine ...	82-319	1.51e-68
	PTC1	COG0631	Serine/threonine protein phosphatase PrpC [Signal transduction mechanisms];	79-329	1.5e-50
	PTZ00224	PTZ00224	protein phosphatase 2C; Provisional	77-326	5.62e-47
	Stp1_PP2C_phos	NF033484	Stp1/IreP family PP2C-type Ser/Thr phosphatase; Many Gram-positive bacteria have a protein ...	90-325	1.63e-17
JrPP2C09	PP2Cc	cd00143	Serine/threonine phosphatases, family 2C, catalytic domain; The protein architecture and ...	39-293	4.36e-58	6
	PP2Cc	smart00332	Serine/threonine phosphatases, family 2C, catalytic domain; The protein architecture and ...	39-291	3.24e-54
	PTC1	COG0631	Serine/threonine protein phosphatase PrpC [Signal transduction mechanisms];	61-292	3.61e-27
	PP2C	pfam00481	Protein phosphatase 2C; Protein phosphatase 2C is a Mn++ or Mg++ dependent protein serine ...	56-286	5.54e-26
	PLN03145	PLN03145	Protein phosphatase 2c; Provisional	57-304	4.78e-18
	Stp1_PP2C_phos	NF033484	Stp1/IreP family PP2C-type Ser/Thr phosphatase; Many Gram-positive bacteria have a protein ...	128-292	0.000475
JrPP2C10	PLN03145	PLN03145	Protein phosphatase 2c; Provisional	67-370	7.62e-156	6
	PP2Cc	cd00143	Serine/threonine phosphatases, family 2C, catalytic domain; The protein architecture and ...	73-338	2.85e-80
	PP2Cc	smart00332	Serine/threonine phosphatases, family 2C, catalytic domain; The protein architecture and ...	64-336	7.19e-74
	PP2C	pfam00481	Protein phosphatase 2C; Protein phosphatase 2C is a Mn++ or Mg++ dependent protein serine ...	81-330	1.54e-66
	PTC1	COG0631	Serine/threonine protein phosphatase PrpC [Signal transduction mechanisms];	78-343	2.8e-40
	Stp1_PP2C_phos	NF033484	Stp1/IreP family PP2C-type Ser/Thr phosphatase; Many Gram-positive bacteria have a protein ...	107-336	1.65e-12
JrPP2C11	PLN03145	PLN03145	Protein phosphatase 2c; Provisional	74-385	1.26e-95	6
	PP2Cc	cd00143	Serine/threonine phosphatases, family 2C, catalytic domain; The protein architecture and ...	85-355	1.63e-76
	PP2Cc	smart00332	Serine/threonine phosphatases, family 2C, catalytic domain; The protein architecture and ...	77-353	3.57e-71
	PP2C	pfam00481	Protein phosphatase 2C; Protein phosphatase 2C is a Mn++ or Mg++ dependent protein serine ...	94-347	2.61e-67
	PTC1	COG0631	Serine/threonine protein phosphatase PrpC [Signal transduction mechanisms];	78-353	6.01e-38
	Stp1_PP2C_phos	NF033484	Stp1/IreP family PP2C-type Ser/Thr phosphatase; Many Gram-positive bacteria have a protein ...	195-353	4.72e-12
JrPP2C12	PP2Cc	cd00143	Serine/threonine phosphatases, family 2C, catalytic domain; The protein architecture and ...	71-345	1.33e-60	6
	PP2Cc	smart00332	Serine/threonine phosphatases, family 2C, catalytic domain; The protein architecture and ...	56-343	1.41e-50
	PP2C	pfam00481	Protein phosphatase 2C; Protein phosphatase 2C is a Mn++ or Mg++ dependent protein serine ...	85-323	3.12e-41
	PTC1	COG0631	Serine/threonine protein phosphatase PrpC [Signal transduction mechanisms];	70-356	3.56e-26
	PLN03145	PLN03145	Protein phosphatase 2c; Provisional	91-343	2.69e-21
	Stp1_PP2C_phos	NF033484	Stp1/IreP family PP2C-type Ser/Thr phosphatase; Many Gram-positive bacteria have a protein ...	71-176	2.1e-11
JrPP2C13	PP2Cc	cd00143	Serine/threonine phosphatases, family 2C, catalytic domain; The protein architecture and ...	62-195	4.72e-37	6
	PP2Cc	smart00332	Serine/threonine phosphatases, family 2C, catalytic domain; The protein architecture and ...	43-195	8.03e-36
	PP2C	pfam00481	Protein phosphatase 2C; Protein phosphatase 2C is a Mn++ or Mg++ dependent protein serine ...	60-195	1.06e-23
	PLN03145	PLN03145	Protein phosphatase 2c; Provisional	24-195	1.23e-17
	PTC1	COG0631	Serine/threonine protein phosphatase PrpC [Signal transduction mechanisms];	38-195	1.6e-17
	Stp1_PP2C_phos	NF033484	Stp1/IreP family PP2C-type Ser/Thr phosphatase; Many Gram-positive bacteria have a protein ...	63-179	1.7e-10
JrPP2C14	PLN03145	PLN03145	Protein phosphatase 2c; Provisional	10-378	0	6
	PP2Cc	cd00143	Serine/threonine phosphatases, family 2C, catalytic domain; The protein architecture and ...	83-342	7.3e-89
	PP2Cc	smart00332	Serine/threonine phosphatases, family 2C, catalytic domain; The protein architecture and ...	76-340	6e-83
	PP2C	pfam00481	Protein phosphatase 2C; Protein phosphatase 2C is a Mn++ or Mg++ dependent protein serine ...	92-334	5.1e-76
	PTC1	COG0631	Serine/threonine protein phosphatase PrpC [Signal transduction mechanisms];	77-340	8.91e-40
	Stp1_PP2C_phos	NF033484	Stp1/IreP family PP2C-type Ser/Thr phosphatase; Many Gram-positive bacteria have a protein ...	90-340	5.77e-11
JrPP2C15	PP2Cc	cd00143	Serine/threonine phosphatases, family 2C, catalytic domain; The protein architecture and ...	33-281	5.53e-87	6
	PP2Cc	smart00332	Serine/threonine phosphatases, family 2C, catalytic domain; The protein architecture and ...	35-279	2.63e-76
	PP2C	pfam00481	Protein phosphatase 2C; Protein phosphatase 2C is a Mn++ or Mg++ dependent protein serine ...	33-274	1.17e-58
	PTC1	COG0631	Serine/threonine protein phosphatase PrpC [Signal transduction mechanisms];	33-283	3.95e-50
	PLN03145	PLN03145	Protein phosphatase 2c; Provisional	46-282	8e-41
	Stp1_PP2C_phos	NF033484	Stp1/IreP family PP2C-type Ser/Thr phosphatase; Many Gram-positive bacteria have a protein ...	63-280	5.35e-19
JrPP2C16	PLN03145	PLN03145	Protein phosphatase 2c; Provisional	69-382	1.49e-146	6
	PP2Cc	cd00143	Serine/threonine phosphatases, family 2C, catalytic domain; The protein architecture and ...	89-350	1.14e-87
	PP2Cc	smart00332	Serine/threonine phosphatases, family 2C, catalytic domain; The protein architecture and ...	83-348	1.29e-84
	PP2C	pfam00481	Protein phosphatase 2C; Protein phosphatase 2C is a Mn++ or Mg++ dependent protein serine ...	89-342	1.89e-84
	PTC1	COG0631	Serine/threonine protein phosphatase PrpC [Signal transduction mechanisms];	103-355	9.02e-39
	Stp1_PP2C_phos	NF033484	Stp1/IreP family PP2C-type Ser/Thr phosphatase; Many Gram-positive bacteria have a protein ...	189-348	2.78e-08
JrPP2C17	PP2Cc	cd00143	Serine/threonine phosphatases, family 2C, catalytic domain; The protein architecture and ...	521-806	3.16e-41	6
	PP2Cc	smart00332	Serine/threonine phosphatases, family 2C, catalytic domain; The protein architecture and ...	521-804	2.5e-35
	PP2C	pfam00481	Protein phosphatase 2C; Protein phosphatase 2C is a Mn++ or Mg++ dependent protein serine ...	526-758	1.36e-22
	PTC1	COG0631	Serine/threonine protein phosphatase PrpC [Signal transduction mechanisms];	549-808	2.2e-10
	PTZ00224	PTZ00224	protein phosphatase 2C; Provisional	564-775	1.38e-06
	Stp1_PP2C_phos	NF033484	Stp1/IreP family PP2C-type Ser/Thr phosphatase; Many Gram-positive bacteria have a protein ...	545-581	0.000411
JrPP2C18	PP2Cc	cd00143	Serine/threonine phosphatases, family 2C, catalytic domain; The protein architecture and ...	94-412	8.09e-88	6
	PP2Cc	smart00332	Serine/threonine phosphatases, family 2C, catalytic domain; The protein architecture and ...	85-410	4.33e-81
	PP2C	pfam00481	Protein phosphatase 2C; Protein phosphatase 2C is a Mn++ or Mg++ dependent protein serine ...	95-360	9.33e-67
	PTC1	COG0631	Serine/threonine protein phosphatase PrpC [Signal transduction mechanisms];	94-415	1.48e-32
	PLN03145	PLN03145	Protein phosphatase 2c; Provisional	78-410	7.2e-31
	Stp1_PP2C_phos	NF033484	Stp1/IreP family PP2C-type Ser/Thr phosphatase; Many Gram-positive bacteria have a protein ...	229-267	3.68e-05
JrPP2C19	PP2Cc	smart00332	Serine/threonine phosphatases, family 2C, catalytic domain; The protein architecture and ...	85-267	1.08e-41	6
	PP2Cc	cd00143	Serine/threonine phosphatases, family 2C, catalytic domain; The protein architecture and ...	92-267	8.26e-38
	PP2C	pfam00481	Protein phosphatase 2C; Protein phosphatase 2C is a Mn++ or Mg++ dependent protein serine ...	94-252	8.06e-28
	PTC1	COG0631	Serine/threonine protein phosphatase PrpC [Signal transduction mechanisms];	87-253	4.09e-18
	PLN03145	PLN03145	Protein phosphatase 2c; Provisional	92-253	8.4e-17
	Stp1_PP2C_phos	NF033484	Stp1/IreP family PP2C-type Ser/Thr phosphatase; Many Gram-positive bacteria have a protein ...	98-247	8.48e-05
JrPP2C20	PP2Cc	cd00143	Serine/threonine phosphatases, family 2C, catalytic domain; The protein architecture and ...	59-353	4.74e-71	6
	PP2Cc	smart00332	Serine/threonine phosphatases, family 2C, catalytic domain; The protein architecture and ...	62-351	2.41e-50
	PP2C	pfam00481	Protein phosphatase 2C; Protein phosphatase 2C is a Mn++ or Mg++ dependent protein serine ...	83-331	1.43e-41
	PTC1	COG0631	Serine/threonine protein phosphatase PrpC [Signal transduction mechanisms];	57-361	4.07e-32
	PTZ00224	PTZ00224	protein phosphatase 2C; Provisional	86-363	2.37e-22
	Stp1_PP2C_phos	NF033484	Stp1/IreP family PP2C-type Ser/Thr phosphatase; Many Gram-positive bacteria have a protein ...	176-351	2.37e-06
JrPP2C21	PP2Cc	cd00143	Serine/threonine phosphatases, family 2C, catalytic domain; The protein architecture and ...	43-297	4.95e-61	6
	PP2Cc	smart00332	Serine/threonine phosphatases, family 2C, catalytic domain; The protein architecture and ...	43-295	3.94e-59
	PP2C	pfam00481	Protein phosphatase 2C; Protein phosphatase 2C is a Mn++ or Mg++ dependent protein serine ...	65-290	1.07e-32
	PTC1	COG0631	Serine/threonine protein phosphatase PrpC [Signal transduction mechanisms];	43-298	1.24e-27
	PTZ00224	PTZ00224	protein phosphatase 2C; Provisional	65-295	1.35e-19
	Stp1_PP2C_phos	NF033484	Stp1/IreP family PP2C-type Ser/Thr phosphatase; Many Gram-positive bacteria have a protein ...	132-296	4.86e-06
JrPP2C22	PP2Cc	cd00143	Serine/threonine phosphatases, family 2C, catalytic domain; The protein architecture and ...	48-355	3.77e-66	6
	PP2Cc	smart00332	Serine/threonine phosphatases, family 2C, catalytic domain; The protein architecture and ...	79-353	9.83e-65
	PP2C	pfam00481	Protein phosphatase 2C; Protein phosphatase 2C is a Mn++ or Mg++ dependent protein serine ...	81-319	1.22e-36
	PTC1	COG0631	Serine/threonine protein phosphatase PrpC [Signal transduction mechanisms];	74-358	1.14e-25
	PLN03145	PLN03145	Protein phosphatase 2c; Provisional	73-368	1.16e-21
	Stp1_PP2C_phos	NF033484	Stp1/IreP family PP2C-type Ser/Thr phosphatase; Many Gram-positive bacteria have a protein ...	154-353	3.26e-08
JrPP2C23	PP2Cc	cd00143	Serine/threonine phosphatases, family 2C, catalytic domain; The protein architecture and ...	64-383	8.12e-68	6
	PP2Cc	smart00332	Serine/threonine phosphatases, family 2C, catalytic domain; The protein architecture and ...	66-381	1.25e-52
	PP2C	pfam00481	Protein phosphatase 2C; Protein phosphatase 2C is a Mn++ or Mg++ dependent protein serine ...	85-362	8.63e-42
	PTC1	COG0631	Serine/threonine protein phosphatase PrpC [Signal transduction mechanisms];	71-360	3.06e-24
	PLN03145	PLN03145	Protein phosphatase 2c; Provisional	6-341	1.92e-18
	Stp1_PP2C_phos	NF033484	Stp1/IreP family PP2C-type Ser/Thr phosphatase; Many Gram-positive bacteria have a protein ...	206-360	5.49e-05
JrPP2C24	PLN03145	PLN03145	Protein phosphatase 2c; Provisional	26-349	4.53e-108	6
	PP2Cc	cd00143	Serine/threonine phosphatases, family 2C, catalytic domain; The protein architecture and ...	41-312	1.31e-83
	PP2Cc	smart00332	Serine/threonine phosphatases, family 2C, catalytic domain; The protein architecture and ...	39-310	6.22e-78
	PP2C	pfam00481	Protein phosphatase 2C; Protein phosphatase 2C is a Mn++ or Mg++ dependent protein serine ...	52-304	1.13e-66
	PTC1	COG0631	Serine/threonine protein phosphatase PrpC [Signal transduction mechanisms];	36-310	4.14e-42
	Stp1_PP2C_phos	NF033484	Stp1/IreP family PP2C-type Ser/Thr phosphatase; Many Gram-positive bacteria have a protein ...	151-310	1.07e-09
JrPP2C25	PP2Cc	cd00143	Serine/threonine phosphatases, family 2C, catalytic domain; The protein architecture and ...	595-893	4.54e-38	6
	PP2Cc	smart00332	Serine/threonine phosphatases, family 2C, catalytic domain; The protein architecture and ...	595-891	9.64e-34
	PP2C	pfam00481	Protein phosphatase 2C; Protein phosphatase 2C is a Mn++ or Mg++ dependent protein serine ...	718-833	5.02e-19
	PTZ00224	PTZ00224	protein phosphatase 2C; Provisional	700-845	1.04e-06
	PTC1	COG0631	Serine/threonine protein phosphatase PrpC [Signal transduction mechanisms];	623-895	4.8e-06
	PP2Cc	smart00332	Serine/threonine phosphatases, family 2C, catalytic domain; The protein architecture and ...	283-345	7.35e-06
JrPP2C26	PP2Cc	cd00143	Serine/threonine phosphatases, family 2C, catalytic domain; The protein architecture and ...	32-279	2.63e-99	6
	PP2Cc	smart00332	Serine/threonine phosphatases, family 2C, catalytic domain; The protein architecture and ...	28-277	1.89e-96
	PP2C	pfam00481	Protein phosphatase 2C; Protein phosphatase 2C is a Mn++ or Mg++ dependent protein serine ...	32-272	1.64e-70
	PTC1	COG0631	Serine/threonine protein phosphatase PrpC [Signal transduction mechanisms];	31-289	3.61e-59
	PLN03145	PLN03145	Protein phosphatase 2c; Provisional	41-279	7.78e-51
	Stp1_PP2C_phos	NF033484	Stp1/IreP family PP2C-type Ser/Thr phosphatase; Many Gram-positive bacteria have a protein ...	42-278	1.99e-24
JrPP2C27	PLN03145	PLN03145	Protein phosphatase 2c; Provisional	1-163	1.13e-51	6
	PP2Cc	cd00143	Serine/threonine phosphatases, family 2C, catalytic domain; The protein architecture and ...	1-127	1.51e-44
	PP2Cc	smart00332	Serine/threonine phosphatases, family 2C, catalytic domain; The protein architecture and ...	1-125	4.74e-38
	PP2C	pfam00481	Protein phosphatase 2C; Protein phosphatase 2C is a Mn++ or Mg++ dependent protein serine ...	1-119	1.18e-37
	PTC1	COG0631	Serine/threonine protein phosphatase PrpC [Signal transduction mechanisms];	1-125	1.25e-18
	Stp1_PP2C_phos	NF033484	Stp1/IreP family PP2C-type Ser/Thr phosphatase; Many Gram-positive bacteria have a protein ...	33-125	2.49e-05
JrPP2C28	PP2Cc	cd00143	Serine/threonine phosphatases, family 2C, catalytic domain; The protein architecture and ...	151-513	2.78e-48	6
	PP2Cc	smart00332	Serine/threonine phosphatases, family 2C, catalytic domain; The protein architecture and ...	152-511	1.41e-41
	PP2C	pfam00481	Protein phosphatase 2C; Protein phosphatase 2C is a Mn++ or Mg++ dependent protein serine ...	232-465	1.05e-27
	PTC1	COG0631	Serine/threonine protein phosphatase PrpC [Signal transduction mechanisms];	258-513	4.29e-19
	PTZ00224	PTZ00224	protein phosphatase 2C; Provisional	320-457	9.8e-08
	Stp1_PP2C_phos	NF033484	Stp1/IreP family PP2C-type Ser/Thr phosphatase; Many Gram-positive bacteria have a protein ...	259-511	6.48e-07
JrPP2C29	PP2Cc	cd00143	Serine/threonine phosphatases, family 2C, catalytic domain; The protein architecture and ...	50-362	1.54e-63	5
	PP2Cc	smart00332	Serine/threonine phosphatases, family 2C, catalytic domain; The protein architecture and ...	75-360	1.06e-59
	PP2C	pfam00481	Protein phosphatase 2C; Protein phosphatase 2C is a Mn++ or Mg++ dependent protein serine ...	83-326	1.98e-32
	PTC1	COG0631	Serine/threonine protein phosphatase PrpC [Signal transduction mechanisms];	76-364	9.79e-24
	PLN03145	PLN03145	Protein phosphatase 2c; Provisional	53-364	4.87e-21
JrPP2C30	PP2Cc	cd00143	Serine/threonine phosphatases, family 2C, catalytic domain; The protein architecture and ...	39-279	7.31e-88	6
	PP2Cc	smart00332	Serine/threonine phosphatases, family 2C, catalytic domain; The protein architecture and ...	39-277	1.71e-77
	PP2C	pfam00481	Protein phosphatase 2C; Protein phosphatase 2C is a Mn++ or Mg++ dependent protein serine ...	44-272	3.53e-62
	PTC1	COG0631	Serine/threonine protein phosphatase PrpC [Signal transduction mechanisms];	29-281	1.21e-49
	PLN03145	PLN03145	Protein phosphatase 2c; Provisional	64-280	2.22e-43
	Stp1_PP2C_phos	NF033484	Stp1/IreP family PP2C-type Ser/Thr phosphatase; Many Gram-positive bacteria have a protein ...	47-278	4.47e-24
JrPP2C31	PLN03145	PLN03145	Protein phosphatase 2c; Provisional	31-371	6.91e-139	6
	PP2Cc	cd00143	Serine/threonine phosphatases, family 2C, catalytic domain; The protein architecture and ...	78-339	2.62e-91
	PP2Cc	smart00332	Serine/threonine phosphatases, family 2C, catalytic domain; The protein architecture and ...	74-337	1.79e-85
	PP2C	pfam00481	Protein phosphatase 2C; Protein phosphatase 2C is a Mn++ or Mg++ dependent protein serine ...	92-331	4.71e-78
	PTC1	COG0631	Serine/threonine protein phosphatase PrpC [Signal transduction mechanisms];	92-337	1.65e-41
	Stp1_PP2C_phos	NF033484	Stp1/IreP family PP2C-type Ser/Thr phosphatase; Many Gram-positive bacteria have a protein ...	178-337	3.48e-10
JrPP2C32	PP2Cc	cd00143	Serine/threonine phosphatases, family 2C, catalytic domain; The protein architecture and ...	72-287	1.57e-78	6
	PP2Cc	smart00332	Serine/threonine phosphatases, family 2C, catalytic domain; The protein architecture and ...	73-287	1.36e-70
	PP2C	pfam00481	Protein phosphatase 2C; Protein phosphatase 2C is a Mn++ or Mg++ dependent protein serine ...	72-294	1.92e-55
	PTC1	COG0631	Serine/threonine protein phosphatase PrpC [Signal transduction mechanisms];	85-293	7.65e-39
	PLN03145	PLN03145	Protein phosphatase 2c; Provisional	74-287	1.67e-38
	Stp1_PP2C_phos	NF033484	Stp1/IreP family PP2C-type Ser/Thr phosphatase; Many Gram-positive bacteria have a protein ...	97-286	9.69e-08
JrPP2C33	PP2Cc	cd00143	Serine/threonine phosphatases, family 2C, catalytic domain; The protein architecture and ...	58-348	3.05e-71	6
	PP2Cc	smart00332	Serine/threonine phosphatases, family 2C, catalytic domain; The protein architecture and ...	56-345	4.31e-67
	PP2C	pfam00481	Protein phosphatase 2C; Protein phosphatase 2C is a Mn++ or Mg++ dependent protein serine ...	61-341	2.83e-52
	PTZ00224	PTZ00224	protein phosphatase 2C; Provisional	58-348	4.31e-33
	PTC1	COG0631	Serine/threonine protein phosphatase PrpC [Signal transduction mechanisms];	61-348	8.73e-32
	Stp1_PP2C_phos	NF033484	Stp1/IreP family PP2C-type Ser/Thr phosphatase; Many Gram-positive bacteria have a protein ...	67-347	1.14e-08
JrPP2C34	PP2Cc	cd00143	Serine/threonine phosphatases, family 2C, catalytic domain; The protein architecture and ...	39-300	1.86e-60	6
	PP2Cc	smart00332	Serine/threonine phosphatases, family 2C, catalytic domain; The protein architecture and ...	46-298	1.41e-54
	PP2C	pfam00481	Protein phosphatase 2C; Protein phosphatase 2C is a Mn++ or Mg++ dependent protein serine ...	63-293	1.22e-29
	PTC1	COG0631	Serine/threonine protein phosphatase PrpC [Signal transduction mechanisms];	41-301	6.37e-28
	PTZ00224	PTZ00224	protein phosphatase 2C; Provisional	66-316	5.66e-16
	Stp1_PP2C_phos	NF033484	Stp1/IreP family PP2C-type Ser/Thr phosphatase; Many Gram-positive bacteria have a protein ...	49-174	4.59e-05
JrPP2C35	PP2Cc	cd00143	Serine/threonine phosphatases, family 2C, catalytic domain; The protein architecture and ...	91-337	1.19e-96	6
	PP2Cc	smart00332	Serine/threonine phosphatases, family 2C, catalytic domain; The protein architecture and ...	87-335	6.19e-90
	PP2C	pfam00481	Protein phosphatase 2C; Protein phosphatase 2C is a Mn++ or Mg++ dependent protein serine ...	92-330	1.07e-69
	PTC1	COG0631	Serine/threonine protein phosphatase PrpC [Signal transduction mechanisms];	91-345	4.27e-51
	PLN03145	PLN03145	Protein phosphatase 2c; Provisional	99-337	1.94e-46
	Stp1_PP2C_phos	NF033484	Stp1/IreP family PP2C-type Ser/Thr phosphatase; Many Gram-positive bacteria have a protein ...	100-336	2.36e-20
JrPP2C36	PP2Cc	cd00143	Serine/threonine phosphatases, family 2C, catalytic domain; The protein architecture and ...	132-383	1.06e-95	6
	PP2Cc	smart00332	Serine/threonine phosphatases, family 2C, catalytic domain; The protein architecture and ...	133-381	2.13e-86
	PP2C	pfam00481	Protein phosphatase 2C; Protein phosphatase 2C is a Mn++ or Mg++ dependent protein serine ...	132-376	1.24e-65
	PTC1	COG0631	Serine/threonine protein phosphatase PrpC [Signal transduction mechanisms];	133-386	4.19e-51
	PLN03145	PLN03145	Protein phosphatase 2c; Provisional	140-381	3.18e-49
	Stp1_PP2C_phos	NF033484	Stp1/IreP family PP2C-type Ser/Thr phosphatase; Many Gram-positive bacteria have a protein ...	141-382	5.56e-18
JrPP2C37	PP2Cc	cd00143	Serine/threonine phosphatases, family 2C, catalytic domain; The protein architecture and ...	123-279	1.35e-43	6
	PP2Cc	smart00332	Serine/threonine phosphatases, family 2C, catalytic domain; The protein architecture and ...	124-281	3.39e-40
	PP2C	pfam00481	Protein phosphatase 2C; Protein phosphatase 2C is a Mn++ or Mg++ dependent protein serine ...	128-279	4.98e-28
	PTC1	COG0631	Serine/threonine protein phosphatase PrpC [Signal transduction mechanisms];	119-280	4.83e-18
	PTZ00224	PTZ00224	protein phosphatase 2C; Provisional	124-276	5.27e-13
	Stp1_PP2C_phos	NF033484	Stp1/IreP family PP2C-type Ser/Thr phosphatase; Many Gram-positive bacteria have a protein ...	131-275	8.81e-11
JrPP2C38	PP2Cc	cd00143	Serine/threonine phosphatases, family 2C, catalytic domain; The protein architecture and ...	424-718	4.24e-44	6
	PP2Cc	smart00332	Serine/threonine phosphatases, family 2C, catalytic domain; The protein architecture and ...	447-716	2.04e-37
	PP2C	pfam00481	Protein phosphatase 2C; Protein phosphatase 2C is a Mn++ or Mg++ dependent protein serine ...	453-687	7.82e-22
	PTC1	COG0631	Serine/threonine protein phosphatase PrpC [Signal transduction mechanisms];	426-720	4.79e-16
	Stp1_PP2C_phos	NF033484	Stp1/IreP family PP2C-type Ser/Thr phosphatase; Many Gram-positive bacteria have a protein ...	473-690	3.45e-08
	PTZ00224	PTZ00224	protein phosphatase 2C; Provisional	493-670	9.82e-07
JrPP2C39	PP2Cc	cd00143	Serine/threonine phosphatases, family 2C, catalytic domain; The protein architecture and ...	234-536	1.63e-90	6
	PP2Cc	smart00332	Serine/threonine phosphatases, family 2C, catalytic domain; The protein architecture and ...	230-534	8.09e-89
	PP2C	pfam00481	Protein phosphatase 2C; Protein phosphatase 2C is a Mn++ or Mg++ dependent protein serine ...	234-529	2.44e-70
	PTC1	COG0631	Serine/threonine protein phosphatase PrpC [Signal transduction mechanisms];	234-546	5.36e-38
	PLN03145	PLN03145	Protein phosphatase 2c; Provisional	195-539	7.31e-36
	Stp1_PP2C_phos	NF033484	Stp1/IreP family PP2C-type Ser/Thr phosphatase; Many Gram-positive bacteria have a protein ...	277-535	1.58e-10
JrPP2C40	PP2Cc	cd00143	Serine/threonine phosphatases, family 2C, catalytic domain; The protein architecture and ...	90-409	1.31e-69	6
	PP2Cc	smart00332	Serine/threonine phosphatases, family 2C, catalytic domain; The protein architecture and ...	93-407	3.05e-57
	PP2C	pfam00481	Protein phosphatase 2C; Protein phosphatase 2C is a Mn++ or Mg++ dependent protein serine ...	97-384	2.82e-42
	PTC1	COG0631	Serine/threonine protein phosphatase PrpC [Signal transduction mechanisms];	97-389	7.36e-24
	PLN03145	PLN03145	Protein phosphatase 2c; Provisional	44-407	3.8e-17
	Stp1_PP2C_phos	NF033484	Stp1/IreP family PP2C-type Ser/Thr phosphatase; Many Gram-positive bacteria have a protein ...	232-386	2.38e-06
JrPP2C41	PP2Cc	cd00143	Serine/threonine phosphatases, family 2C, catalytic domain; The protein architecture and ...	53-323	1.29e-70	6
	PP2Cc	smart00332	Serine/threonine phosphatases, family 2C, catalytic domain; The protein architecture and ...	57-321	2.92e-62
	PP2C	pfam00481	Protein phosphatase 2C; Protein phosphatase 2C is a Mn++ or Mg++ dependent protein serine ...	57-315	1.28e-54
	PLN03145	PLN03145	Protein phosphatase 2c; Provisional	6-324	7.11e-42
	PTC1	COG0631	Serine/threonine protein phosphatase PrpC [Signal transduction mechanisms];	57-326	3.21e-26
	Stp1_PP2C_phos	NF033484	Stp1/IreP family PP2C-type Ser/Thr phosphatase; Many Gram-positive bacteria have a protein ...	85-321	0.000625
						265
